# Supplementary material for: Soil Microbial Life History Strategies Drive Microbial Carbon Use Efficiency Following Afforestation
Source: Microorganisms. 2025 Dec 17;13(12):2870. doi: 10.3390/microorganisms13122870 (PMC12735410; doi:10.3390/microorganisms13122870)
Supplement: Supplementary file 1 [file microorganisms-13-02870-s001.zip]

Archive with 1 entries (1 files):
- microorganisms-3991548-supplementary.pdf
